# Supplementary material for: Association between Number of Teeth and Eating out of Home: A 2019 Statistical Survey of the Japanese Representative Population
Source: Nutrients. 2024 Jul 1;16(13):2102. doi: 10.3390/nu16132102 (PMC11243636; doi:10.3390/nu16132102)
Supplement: Supplementary file 1 [file nutrients-16-02102-s001.zip]

Archive with 1 entries (1 files):
- nutrients-3066876-supplementary.pdf
